# Supplementary material for: What Are the Key Gut Microbiota Involved in Neurological Diseases? A Systematic Review
Source: Int J Mol Sci. 2022 Nov 8;23(22):13665. doi: 10.3390/ijms232213665 (PMC9696257; doi:10.3390/ijms232213665)
Supplement: Supplementary file 1 [file ijms-23-13665-s001.zip]

Archive with 1 entries (1 files):
- ijms-1919158-supplementary.pdf
